# Supplementary material for: Genome-Wide Analysis of the Xyloglucan Endotransglucosylase/Hydrolase (XTH) Gene Family: Expression Pattern during Magnesium Stress Treatment in the Mulberry Plant (Morus alba L.) Leaves
Source: Plants (Basel). 2024 Mar 21;13(6):902. doi: 10.3390/plants13060902 (PMC10975095; doi:10.3390/plants13060902)
Supplement: Supplementary file 1 [file plants-13-00902-s001.zip]

Archive with 3 entries (3 files):
- Supplemental file S1Gene primer.pdf
- Supplemental file S2 Physiology data XTH.xlsx
- Supplemental file S3 enrichment_all.csv
