# Supplementary material for: Genome-Wide Analysis of the Xyloglucan Endotransglucosylase/Hydrolase (XTH) Gene Family: Expression Pattern during Magnesium Stress Treatment in the Mulberry Plant (Morus alba L.) Leaves
Source: Plants (Basel). 2024 Mar 21;13(6):902. doi: 10.3390/plants13060902 (PMC10975095; doi:10.3390/plants13060902)
Supplement: Supplementary file 1 [file plants-13-00902-s001.zip › Supplemental file S3 enrichment_all.csv]

Enrichment FDR	nGenes	Pathway Genes	Fold Enrichment	Pathway	URL	Genes
9.49E-37	12	26	1037.115385	Xyloglucan metabolic process	http://amigo.geneontology.org/amigo/term/GO:0010411	XP_010088654.1 XP_010092731.1 XP_010095629.1 XP_010099402.1 XP_010101479.1 XP_010103016.1 XP_010103020.1 XP_010103021.1 XP_010104199.1 XP_010105548.1 XP_010107383.1 XP_010112970.1
9.49E-37	12	25	1078.6	Xyloglucan:xyloglucosyl transferase activity	http://amigo.geneontology.org/amigo/term/GO:0016762	XP_010088654.1 XP_010092731.1 XP_010095629.1 XP_010099402.1 XP_010101479.1 XP_010103016.1 XP_010103020.1 XP_010103021.1 XP_010104199.1 XP_010105548.1 XP_010107383.1 XP_010112970.1
9.49E-37	12	25	1078.6	Glycoside hydrolase family 16	https://www.ebi.ac.uk/interpro/entry/InterPro/IPR000757	XP_010088654.1 XP_010092731.1 XP_010095629.1 XP_010099402.1 XP_010101479.1 XP_010103016.1 XP_010103020.1 XP_010103021.1 XP_010104199.1 XP_010105548.1 XP_010107383.1 XP_010112970.1
9.49E-37	12	26	1037.115385	Glycosyl hydrolases family 16	http://pfam.xfam.org/family/PF00722	XP_010088654.1 XP_010092731.1 XP_010095629.1 XP_010099402.1 XP_010101479.1 XP_010103016.1 XP_010103020.1 XP_010103021.1 XP_010104199.1 XP_010105548.1 XP_010107383.1 XP_010112970.1
3.56E-34	11	20	1235.895833	Xyloglucan endo-transglycosylase, C-terminal	https://www.ebi.ac.uk/interpro/entry/InterPro/IPR010713	XP_010088654.1 XP_010095629.1 XP_010099402.1 XP_010101479.1 XP_010103016.1 XP_010103020.1 XP_010103021.1 XP_010104199.1 XP_010105548.1 XP_010107383.1 XP_010112970.1
5.34E-34	11	21	1177.043651	Xyloglucan endotransglucosylase/hydrolase	https://www.ebi.ac.uk/interpro/entry/InterPro/IPR016455	XP_010088654.1 XP_010095629.1 XP_010099402.1 XP_010101479.1 XP_010103016.1 XP_010103020.1 XP_010103021.1 XP_010104199.1 XP_010105548.1 XP_010107383.1 XP_010112970.1
5.34E-34	11	21	1177.043651	Xyloglucan endo-transglycosylase (XET) C-terminus	http://pfam.xfam.org/family/PF06955	XP_010088654.1 XP_010095629.1 XP_010099402.1 XP_010101479.1 XP_010103016.1 XP_010103020.1 XP_010103021.1 XP_010104199.1 XP_010105548.1 XP_010107383.1 XP_010112970.1
1.31E-32	12	53	508.7735849	Hemicellulose metabolic process	http://amigo.geneontology.org/amigo/term/GO:0010410	XP_010088654.1 XP_010092731.1 XP_010095629.1 XP_010099402.1 XP_010101479.1 XP_010103016.1 XP_010103020.1 XP_010103021.1 XP_010104199.1 XP_010105548.1 XP_010107383.1 XP_010112970.1
6.71E-31	12	72	374.5138889	Cell wall polysaccharide metabolic process	http://amigo.geneontology.org/amigo/term/GO:0010383	XP_010088654.1 XP_010092731.1 XP_010095629.1 XP_010099402.1 XP_010101479.1 XP_010103016.1 XP_010103020.1 XP_010103021.1 XP_010104199.1 XP_010105548.1 XP_010107383.1 XP_010112970.1
3.81E-30	12	83	324.8795181	Concanavalin A-like lectin/glucanase domain superfamily	https://www.ebi.ac.uk/interpro/entry/InterPro/IPR013320	XP_010088654.1 XP_010092731.1 XP_010095629.1 XP_010099402.1 XP_010101479.1 XP_010103016.1 XP_010103020.1 XP_010103021.1 XP_010104199.1 XP_010105548.1 XP_010107383.1 XP_010112970.1
7.21E-29	12	106	254.3867925	Cell wall macromolecule metabolic process	http://amigo.geneontology.org/amigo/term/GO:0044036	XP_010088654.1 XP_010092731.1 XP_010095629.1 XP_010099402.1 XP_010101479.1 XP_010103016.1 XP_010103020.1 XP_010103021.1 XP_010104199.1 XP_010105548.1 XP_010107383.1 XP_010112970.1
7.21E-29	11	53	466.3757862	Cell wall		XP_010088654.1 XP_010095629.1 XP_010099402.1 XP_010101479.1 XP_010103016.1 XP_010103020.1 XP_010103021.1 XP_010104199.1 XP_010105548.1 XP_010107383.1 XP_010112970.1
3.93E-28	12	122	221.0245902	Cell wall biogenesis	http://amigo.geneontology.org/amigo/term/GO:0042546	XP_010088654.1 XP_010092731.1 XP_010095629.1 XP_010099402.1 XP_010101479.1 XP_010103016.1 XP_010103020.1 XP_010103021.1 XP_010104199.1 XP_010105548.1 XP_010107383.1 XP_010112970.1
3.16E-27	11	74	334.0259009	Apoplast		XP_010088654.1 XP_010095629.1 XP_010099402.1 XP_010101479.1 XP_010103016.1 XP_010103020.1 XP_010103021.1 XP_010104199.1 XP_010105548.1 XP_010107383.1 XP_010112970.1
6.27E-27	12	154	175.0974026	Cellular glucan metabolic process	http://amigo.geneontology.org/amigo/term/GO:0006073	XP_010088654.1 XP_010092731.1 XP_010095629.1 XP_010099402.1 XP_010101479.1 XP_010103016.1 XP_010103020.1 XP_010103021.1 XP_010104199.1 XP_010105548.1 XP_010107383.1 XP_010112970.1
9.46E-27	12	160	168.53125	Glucan metabolic process	http://amigo.geneontology.org/amigo/term/GO:0044042	XP_010088654.1 XP_010092731.1 XP_010095629.1 XP_010099402.1 XP_010101479.1 XP_010103016.1 XP_010103020.1 XP_010103021.1 XP_010104199.1 XP_010105548.1 XP_010107383.1 XP_010112970.1
8.06E-26	12	192	140.4427083	Glucosyltransferase activity	http://amigo.geneontology.org/amigo/term/GO:0046527	XP_010088654.1 XP_010092731.1 XP_010095629.1 XP_010099402.1 XP_010101479.1 XP_010103016.1 XP_010103020.1 XP_010103021.1 XP_010104199.1 XP_010105548.1 XP_010107383.1 XP_010112970.1
2.45E-25	12	211	127.7962085	Cellular polysaccharide metabolic process	http://amigo.geneontology.org/amigo/term/GO:0044264	XP_010088654.1 XP_010092731.1 XP_010095629.1 XP_010099402.1 XP_010101479.1 XP_010103016.1 XP_010103020.1 XP_010103021.1 XP_010104199.1 XP_010105548.1 XP_010107383.1 XP_010112970.1
1.53E-24	11	130	190.1378205	Cell wall biogenesis/degradation		XP_010088654.1 XP_010095629.1 XP_010099402.1 XP_010101479.1 XP_010103016.1 XP_010103020.1 XP_010103021.1 XP_010104199.1 XP_010105548.1 XP_010107383.1 XP_010112970.1
2.65E-24	8	15	1198.444444	Glycoside hydrolase, family 16, active site	https://www.ebi.ac.uk/interpro/entry/InterPro/IPR008263	XP_010095629.1 XP_010099402.1 XP_010101479.1 XP_010103016.1 XP_010103020.1 XP_010103021.1 XP_010107383.1 XP_010112970.1
9.23E-24	12	287	93.95470383	Hydrolase activity, hydrolyzing o-glycosyl compounds	http://amigo.geneontology.org/amigo/term/GO:0004553	XP_010088654.1 XP_010092731.1 XP_010095629.1 XP_010099402.1 XP_010101479.1 XP_010103016.1 XP_010103020.1 XP_010103021.1 XP_010104199.1 XP_010105548.1 XP_010107383.1 XP_010112970.1
9.61E-24	12	289	93.30449827	Transferase activity, transferring hexosyl groups	http://amigo.geneontology.org/amigo/term/GO:0016758	XP_010088654.1 XP_010092731.1 XP_010095629.1 XP_010099402.1 XP_010101479.1 XP_010103016.1 XP_010103020.1 XP_010103021.1 XP_010104199.1 XP_010105548.1 XP_010107383.1 XP_010112970.1
3.20E-23	12	320	84.265625	Cellular carbohydrate metabolic process	http://amigo.geneontology.org/amigo/term/GO:0044262	XP_010088654.1 XP_010092731.1 XP_010095629.1 XP_010099402.1 XP_010101479.1 XP_010103016.1 XP_010103020.1 XP_010103021.1 XP_010104199.1 XP_010105548.1 XP_010107383.1 XP_010112970.1
6.67E-23	12	341	79.07624633	Polysaccharide metabolic process	http://amigo.geneontology.org/amigo/term/GO:0005976	XP_010088654.1 XP_010092731.1 XP_010095629.1 XP_010099402.1 XP_010101479.1 XP_010103016.1 XP_010103020.1 XP_010103021.1 XP_010104199.1 XP_010105548.1 XP_010107383.1 XP_010112970.1
6.92E-23	11	186	132.8920251	Glycosidase		XP_010088654.1 XP_010095629.1 XP_010099402.1 XP_010101479.1 XP_010103016.1 XP_010103020.1 XP_010103021.1 XP_010104199.1 XP_010105548.1 XP_010107383.1 XP_010112970.1
8.49E-23	12	350	77.04285714	Hydrolase activity, acting on glycosyl bonds	http://amigo.geneontology.org/amigo/term/GO:0016798	XP_010088654.1 XP_010092731.1 XP_010095629.1 XP_010099402.1 XP_010101479.1 XP_010103016.1 XP_010103020.1 XP_010103021.1 XP_010104199.1 XP_010105548.1 XP_010107383.1 XP_010112970.1
9.20E-23	11	192	128.7391493	Secreted		XP_010088654.1 XP_010095629.1 XP_010099402.1 XP_010101479.1 XP_010103016.1 XP_010103020.1 XP_010103021.1 XP_010104199.1 XP_010105548.1 XP_010107383.1 XP_010112970.1
1.23E-22	12	364	74.07967033	External encapsulating structure	http://amigo.geneontology.org/amigo/term/GO:0030312	XP_010088654.1 XP_010092731.1 XP_010095629.1 XP_010099402.1 XP_010101479.1 XP_010103016.1 XP_010103020.1 XP_010103021.1 XP_010104199.1 XP_010105548.1 XP_010107383.1 XP_010112970.1
1.95E-22	12	379	71.14775726	Cell wall organization	http://amigo.geneontology.org/amigo/term/GO:0071555	XP_010088654.1 XP_010092731.1 XP_010095629.1 XP_010099402.1 XP_010101479.1 XP_010103016.1 XP_010103020.1 XP_010103021.1 XP_010104199.1 XP_010105548.1 XP_010107383.1 XP_010112970.1
3.03E-22	12	394	68.43908629	External encapsulating structure organization	http://amigo.geneontology.org/amigo/term/GO:0045229	XP_010088654.1 XP_010092731.1 XP_010095629.1 XP_010099402.1 XP_010101479.1 XP_010103016.1 XP_010103020.1 XP_010103021.1 XP_010104199.1 XP_010105548.1 XP_010107383.1 XP_010112970.1
1.09E-21	12	439	61.42369021	Transferase activity, transferring glycosyl groups	http://amigo.geneontology.org/amigo/term/GO:0016757	XP_010088654.1 XP_010092731.1 XP_010095629.1 XP_010099402.1 XP_010101479.1 XP_010103016.1 XP_010103020.1 XP_010103021.1 XP_010104199.1 XP_010105548.1 XP_010107383.1 XP_010112970.1
1.09E-21	12	440	61.28409091	Cell wall organization or biogenesis	http://amigo.geneontology.org/amigo/term/GO:0071554	XP_010088654.1 XP_010092731.1 XP_010095629.1 XP_010099402.1 XP_010101479.1 XP_010103016.1 XP_010103020.1 XP_010103021.1 XP_010104199.1 XP_010105548.1 XP_010107383.1 XP_010112970.1
6.80E-19	12	750	35.95333333	Carbohydrate metabolic process	http://amigo.geneontology.org/amigo/term/GO:0005975	XP_010088654.1 XP_010092731.1 XP_010095629.1 XP_010099402.1 XP_010101479.1 XP_010103016.1 XP_010103020.1 XP_010103021.1 XP_010104199.1 XP_010105548.1 XP_010107383.1 XP_010112970.1
8.01E-19	12	762	35.38713911	Cellular component biogenesis	http://amigo.geneontology.org/amigo/term/GO:0044085	XP_010088654.1 XP_010092731.1 XP_010095629.1 XP_010099402.1 XP_010101479.1 XP_010103016.1 XP_010103020.1 XP_010103021.1 XP_010104199.1 XP_010105548.1 XP_010107383.1 XP_010112970.1
5.09E-18	12	890	30.29775281	Extracellular region	http://amigo.geneontology.org/amigo/term/GO:0005576	XP_010088654.1 XP_010092731.1 XP_010095629.1 XP_010099402.1 XP_010101479.1 XP_010103016.1 XP_010103020.1 XP_010103021.1 XP_010104199.1 XP_010105548.1 XP_010107383.1 XP_010112970.1
8.83E-17	12	1130	23.86283186	Hydrolase		XP_010088654.1 XP_010092731.1 XP_010095629.1 XP_010099402.1 XP_010101479.1 XP_010103016.1 XP_010103020.1 XP_010103021.1 XP_010104199.1 XP_010105548.1 XP_010107383.1 XP_010112970.1
9.25E-15	12	1666	16.18547419	Cellular component organization	http://amigo.geneontology.org/amigo/term/GO:0016043	XP_010088654.1 XP_010092731.1 XP_010095629.1 XP_010099402.1 XP_010101479.1 XP_010103016.1 XP_010103020.1 XP_010103021.1 XP_010104199.1 XP_010105548.1 XP_010107383.1 XP_010112970.1
3.16E-14	12	1849	14.58355868	Cellular component organization or biogenesis	http://amigo.geneontology.org/amigo/term/GO:0071840	XP_010088654.1 XP_010092731.1 XP_010095629.1 XP_010099402.1 XP_010101479.1 XP_010103016.1 XP_010103020.1 XP_010103021.1 XP_010104199.1 XP_010105548.1 XP_010107383.1 XP_010112970.1
9.94E-13	4	6	1498.055556	Beta-glucanase	https://www.ebi.ac.uk/interpro/entry/InterPro/IPR008264	XP_010092731.1 XP_010101479.1 XP_010103020.1 XP_010107383.1
2.07E-08	5	170	66.09068627	Mixed, incl. glycoside hydrolase superfamily, and glycosyl hydrolases family 16		XP_010088654.1 XP_010092731.1 XP_010103016.1 XP_010103020.1 XP_010103021.1
4.06E-08	3	12	561.7708333	Dienelactone hydrolase, and Glycoside hydrolase, family 16, active site		XP_010103016.1 XP_010103020.1 XP_010103021.1
7.14E-07	3	30	224.7083333	Mixed, incl. xyloglucan:xyloglucosyl transferase activity, and dienelactone hydrolase		XP_010103016.1 XP_010103020.1 XP_010103021.1
0.000788507	2	59	76.17231638	Phloem or xylem histogenesis	http://amigo.geneontology.org/amigo/term/GO:0010087	XP_010092731.1 XP_010105548.1
0.005380366	1	5	449.4166667	Mixed, incl. chloroplast enhancing stress tolerance protein, and beta-glucanase		XP_010107383.1
0.005380366	1	5	449.4166667	Glycosyl hydrolases family 9, Asp/Glu active sites, and mannan endo-1,4-beta-mannosidase activity		XP_010105548.1
0.005380366	1	5	449.4166667	Pectinacetylesterase, and Protein LONGIFOLIA 1/2		XP_010112970.1
0.006294238	3	654	10.30772171	Golgi apparatus	http://amigo.geneontology.org/amigo/term/GO:0005794	XP_010103016.1 XP_010103020.1 XP_010103021.1
0.010336313	1	10	224.7083333	Glycosyl hydrolase family 9, and mannan endo-1,4-beta-mannosidase activity		XP_010105548.1
0.011153142	1	11	204.280303	Mixed, incl. zinc finger, lateral root primordium type 1, and mindy deubiquitinase		XP_010099402.1
0.011939313	1	12	187.2569444	Mixed, incl. ferritin-like domain, and response to copper ion		XP_010104199.1
0.013670365	1	14	160.5059524	Mixed, incl. pollen proteins ole e i like, and chloroplast enhancing stress tolerance protein		XP_010107383.1
0.015068943	1	16	140.4427083	Mixed, incl. domain of unknown function duf4378, and pectinacetylesterase		XP_010112970.1
0.015731498	1	17	132.1813725	Hsp20/alpha crystallin family, and S-adenosyl-L-methionine-dependent methyltransferase, putative		XP_010101479.1
0.017277212	1	19	118.2675439	Mixed, incl. calcium channel, and universal stress protein a family		XP_010095629.1
0.017879785	1	20	112.3541667	Response to mechanical stimulus	http://amigo.geneontology.org/amigo/term/GO:0009612	XP_010103020.1
0.021086811	1	24	93.62847222	Mixed, incl. copine, and glycosyl hydrolase family 9		XP_010105548.1
0.022466434	1	26	86.42628205	Mixed, incl. gem-like protein, and ferritin-like domain		XP_010104199.1
0.025338993	2	401	11.20739817	Tissue development	http://amigo.geneontology.org/amigo/term/GO:0009888	XP_010092731.1 XP_010105548.1
0.026342572	1	32	70.22135417	Mixed, incl. pollen proteins ole e i like, and mlo family		XP_010107383.1
0.032376501	1	40	56.17708333	Scopolin beta-glucosidase activity, and glycoside hydrolase family 9, his active site		XP_010088654.1
0.035843415	1	45	49.93518519	Mixed, incl. gem-like protein, and potato inhibitor i family		XP_010104199.1
0.037647724	1	48	46.81423611	Mixed, incl. iq calmodulin-binding motif, and domain of unknown function duf4378		XP_010112970.1
0.037867356	1	49	45.85884354	Mixed, incl. scopolin beta-glucosidase activity, and glycoside hydrolase family 9, his active site		XP_010088654.1
0.0395875	1	52	43.21314103	Mostly uncharacterized, incl. gem-like protein, and potato inhibitor i family		XP_010104199.1
0.040514585	1	54	41.61265432	Mixed, incl. prolyl 4-hydroxylase, alpha subunit, and copine		XP_010105548.1
0.043372963	1	59	38.08615819	Mostly uncharacterized, incl. protein of unknown function duf716, and cytochrome b561 and domon domain-containing protein		XP_010099402.1
0.043372963	3	1506	4.47626162	Endomembrane system	http://amigo.geneontology.org/amigo/term/GO:0012505	XP_010103016.1 XP_010103020.1 XP_010103021.1
0.048810815	1	68	33.04534314	Plant-type cell wall organization	http://amigo.geneontology.org/amigo/term/GO:0009664	XP_010103020.1
0.050951477	1	72	31.20949074	Response to brassinosteroid	http://amigo.geneontology.org/amigo/term/GO:0009741	XP_010103020.1
0.051678227	1	77	29.18290043	Mixed, incl. domain of unknown function (duf4228), and iq calmodulin-binding motif		XP_010112970.1
0.051678227	1	77	29.18290043	Cellular response to decreased oxygen levels	http://amigo.geneontology.org/amigo/term/GO:0036294	XP_010103020.1
0.051678227	1	77	29.18290043	Cellular response to oxygen levels	http://amigo.geneontology.org/amigo/term/GO:0071453	XP_010103020.1
0.051678227	1	77	29.18290043	Cellular response to hypoxia	http://amigo.geneontology.org/amigo/term/GO:0071456	XP_010103020.1
0.05298819	1	80	28.08854167	Secretory vesicle	http://amigo.geneontology.org/amigo/term/GO:0099503	XP_010103020.1
0.056190492	1	86	26.12887597	Mostly uncharacterized, incl. ndr family, and protein of unknown function (duf568)		XP_010099402.1
0.063096124	1	98	22.92942177	Glycoside hydrolase superfamily, and Chitinase class I		XP_010088654.1
0.065285277	1	104	21.60657051	Mixed, incl. dnaj domain, and stress response		XP_010101479.1
0.071181996	1	115	19.53985507	Mostly uncharacterized, incl. gem-like protein, and hsp20-like chaperone		XP_010104199.1
0.072877541	2	838	5.362967383	Response to oxygen-containing compound	http://amigo.geneontology.org/amigo/term/GO:1901700	XP_010099402.1 XP_010103020.1
0.074419054	1	131	17.15330789	Response to hypoxia	http://amigo.geneontology.org/amigo/term/GO:0001666	XP_010103020.1
0.074419054	1	131	17.15330789	Response to heat	http://amigo.geneontology.org/amigo/term/GO:0009408	XP_010103020.1
0.074419054	1	131	17.15330789	Response to decreased oxygen levels	http://amigo.geneontology.org/amigo/term/GO:0036293	XP_010103020.1
0.074419054	1	131	17.15330789	Response to oxygen levels	http://amigo.geneontology.org/amigo/term/GO:0070482	XP_010103020.1
0.074419054	1	125	17.97666667	Plant-type cell wall organization or biogenesis	http://amigo.geneontology.org/amigo/term/GO:0071669	XP_010103020.1
0.082209688	2	965	4.65716753	Response to abiotic stimulus	http://amigo.geneontology.org/amigo/term/GO:0009628	XP_010099402.1 XP_010103020.1
0.084767797	1	161	13.95703934	Mixed, incl. dnaj molecular chaperone homology domain, and stress response		XP_010101479.1
0.089769327	1	176	12.76751894	Mixed, incl. protein folding, and hsp20-like chaperone		XP_010101479.1
0.089769327	1	178	12.62406367	Response to cold	http://amigo.geneontology.org/amigo/term/GO:0009409	XP_010103020.1
0.089769327	1	175	12.84047619	Response to water deprivation	http://amigo.geneontology.org/amigo/term/GO:0009414	XP_010099402.1
0.089769327	1	177	12.69538606	Response to water	http://amigo.geneontology.org/amigo/term/GO:0009415	XP_010099402.1
0.103690624	1	211	10.64968404	Response to acid chemical	http://amigo.geneontology.org/amigo/term/GO:0001101	XP_010099402.1
0.103690624	1	209	10.7515949	Response to organic cyclic compound	http://amigo.geneontology.org/amigo/term/GO:0014070	XP_010103020.1
0.107363125	1	221	10.16779789	Response to auxin	http://amigo.geneontology.org/amigo/term/GO:0009733	XP_010103020.1
0.136743846	1	288	7.802372685	Response to temperature stimulus	http://amigo.geneontology.org/amigo/term/GO:0009266	XP_010103020.1
0.16580777	1	361	6.224607572	Response to lipid	http://amigo.geneontology.org/amigo/term/GO:0033993	XP_010103020.1
0.16580777	2	1548	2.903208441	Anatomical structure development	http://amigo.geneontology.org/amigo/term/GO:0048856	XP_010092731.1 XP_010105548.1
0.18283103	2	1660	2.707329317	Developmental process	http://amigo.geneontology.org/amigo/term/GO:0032502	XP_010092731.1 XP_010105548.1
0.186340853	1	422	5.324842022	Response to inorganic substance	http://amigo.geneontology.org/amigo/term/GO:0010035	XP_010099402.1
0.186340853	2	1692	2.656126872	Response to chemical	http://amigo.geneontology.org/amigo/term/GO:0042221	XP_010099402.1 XP_010103020.1
